# Supplementary material for: Membrane repair triggered by cholesterol-dependent cytolysins is activated by mixed lineage kinases and MEK
Source: Sci Adv. 2022 Mar 16;8(11):eabl6367. doi: 10.1126/sciadv.abl6367 (PMC8926344; doi:10.1126/sciadv.abl6367)
Supplement: Supplementary file 2 — Movies S1 to S10 [file sciadv.abl6367_movies_s1_to_s10.zip]

Archive with 10 entries (10 files):
- sciadv.abl6367_movie_s1.mp4
- sciadv.abl6367_movie_s2.mp4
- sciadv.abl6367_movie_s3.mp4
- sciadv.abl6367_movie_s4.mp4
- sciadv.abl6367_movie_s5.mp4
- sciadv.abl6367_movie_s6.mp4
- sciadv.abl6367_movie_s7.mp4
- sciadv.abl6367_movie_s8.mp4
- sciadv.abl6367_movie_s9.mp4
- sciadv.abl6367_movie_s10.mp4
